# Supplementary material for: The Impact of Short-Term Outdoor Air Pollution on Clinical Status and Prognosis of Hospitalized Patients with Coronary Artery Disease Treated with Percutaneous Coronary Intervention
Source: J Clin Med. 2022 Jan 18;11(3):484. doi: 10.3390/jcm11030484 (PMC8836379; doi:10.3390/jcm11030484)
Supplement: Supplementary file 1 [file jcm-11-00484-s001.zip]

Archive with 1 entries (1 files):
- jcm-1370114-supplementary.pdf
